# Supplementary material for: Low anterior resection syndrome after rectal resection management: multicentre randomized clinical trial of transanal irrigation with a dedicated device (cone catheter) versus conservative bowel management
Source: Br J Surg. 2023 Mar 28;110(9):1092–5. doi: 10.1093/bjs/znad078 (PMC10416684; doi:10.1093/bjs/znad078)
Supplement: znad078_Supplementary_Data [file znad078_supplementary_data.zip]

Archive with 2 entries (2 files):
- Supplementary_Material.docx
- CONSORT_Checklist.doc
